# Supplementary material for: DNA Methylation Dynamics in the Female Germline and Maternal-Effect Mutations That Disrupt Genomic Imprinting
Source: Genes (Basel). 2021 Aug 6;12(8):1214. doi: 10.3390/genes12081214 (PMC8394515; doi:10.3390/genes12081214)
Supplement: Supplementary file 1 [file genes-12-01214-s001.zip]

Archive with 1 entries (1 files):
- genes-1281529-supplementary.xlsx
