# Supplementary material for: DNA Methylation Dynamics in the Female Germline and Maternal-Effect Mutations That Disrupt Genomic Imprinting
Source: Genes (Basel). 2021 Aug 6;12(8):1214. doi: 10.3390/genes12081214 (PMC8394515; doi:10.3390/genes12081214)
Supplement: Supplementary file 1 [file genes-12-01214-s001.zip › genes-1281529-supplementary.xlsx]

## Sheet: Sheet1
Gene	Family	hg19 Position	GenBank	cDNAMutation	Protein Mutation	Mutation effect	gnomAD_ Exome all MAF	gnomAD_ Genome all MAF	SIFT	Polyphen	CADD_phred	Inheritance	Domain/Exon	Pregnancy outcomes	Country	Ref
NALP7	MoLb1	Chr19:55452298	NM_206828	IVS3+1G>A	2 splicing isoforms: -inclusion of the first 4 bp of intron 3 between exons 3 and 4, addition of two aa followed by a stop codon - exclusion of exon 3	Splicing mutation (Splice donor)	0	0	-	-	-	Autosomal recessive (Homozygous)	Intron 3	Recurrent hydatidiform moles	Lebanon	[24]
	MoPa61	Chr19:55445856		IVS7+1G>A	inclusion of the entire intron 7	Splicing mutation	5.169e-05	NA	-	-	-	Autosomal recessive (Homozygous)	Intron 7	Complete hydatidiform mole, spontaneous abortion (7–20 weeks)	Pakistan
	MoGe2	Chr19:55449464		2077C>T	p.Arg693Trp	Missense Mutation	0.0002744	0.0006692	-	-	-	Autosomal recessive (Homozygous)	Exon 5	Complete hydatidiform mole	German
	MoIn68	Chr19:55449463		2078G>C	p.Arg693Pro	Missense Mutation	4.771e-05	NA	tolerated(0.07)	benign(0.056)	-	Autosomal recessive (Homozygous)	Exon 5	Complete hydatidiform mole	India
	MoIn69-2	Chr19:55441939		c.2738A>G	p.Asn913Ser	Missense Mutation	0.0001352	0.0007327	deleterious(0)	probably_damaging(0.991)	-	Autosomal recessive (Compound heterozygous)	Exon 5	Complete hydatidiform mole and invasive mole	India
		Chr19:55449463		c.2078G>C	p.Arg693Pro	Missense Mutation	4.771e-05	NA	tolerated(0.07)	benign(0.056)	-		Exon 9
NLRP7	Family 6	Chr19:55447768	NM_001127255.1	c.2161C>T	p.Arg721Trp	Missense Mutations	5.967e-05	NA	-	-	-	Compound Heterozygous	Exon 7	BWS–MLID	Germany	[27]
		Chr19:55445006		c. 2573T>C	p. Ile858Thr		7.157e-05	6.37e-05	deleterious(0)	benign(0.351)	-		Exon 8
	Family 7	Chr19:55451438		c.749T>G	p.Phe250Cys	Missense mutations	0.0004573	0.000414	deleterious(0)	possibly_damaging(0.88)	-	Compound Heterozygous (Mother)	NACHT domain	BWS and TNDM
		Chr19:55451083		c. 1104T>G	p.Ile368Met		0.0004838	0.0005487	-	-	-	Heterozygous in Proband	Exon 4
	Family 8	Chr19:55447773	NM_206828.2	c.2156C>T	p.Ala719Val	Missense Mutation	0.00105	0.001051	deleterious(0.01)	probably_damaging(0.963)	-	Heterozygous (Mother and Proband)	Exon 6	SRS	UK	[27]
															China	[89]
															Italy	[103]
	Patient 1 and 2	Chr19:55449463	NM_001127255.1	c. 2078G>C	p.Arg693Pro	Missense Mutation	4.771e-05	NA	tolerated(0.07)	benign(0.056)	-	Autosomal recessive	Exon 5	Complete hydatidiform moles	UK	[82]
	Patient 3	Chr19:55449184_55454887del		c.-39-1769_2129+228del		Deletion of exons 2-5	NA	NA	-	-	-	Autosomal recessive	5’UTR
	Patient 4	Chr19:55449523		c.2018C>G	p.Ser673Ter	Nonsense Mutation	3.976e-06	NA	-	-	-	Compound Heterozygous	Exon 5
		Chr19:55447768		c.2161C>T	p.Arg721Trp	Missense Mutation	5.967e-05	NA	-	-	-		Exon 6
	Family E	Chr19:55451235_55451248	NM_206828.3	c.939_952dup14	p.Tyr318CysfsTer7	Frameshift	2.387e-05	0.0001274	-	-	-	Compound Heterozygous	Exon 4	Familial biparental hydatidiform mole	English	[104]
		Chr19:55449511		c.2030delT	p.Leu677ProfsTer6	Mutations	NA	NA	-	-	-		Exon 5
	Family N	Chr19:55449523		c.2018C>G	p.Ser673Ter	Nonsense Mutation	3.976e-06	NA	-	-	-	Autosomal recessive	Exon 5		Pakistan
	Family J	chr19:55452305		c.346A>T	p.Lys116Ter	Nonsense Mutation	NA	NA	-	-	-	Autosomal recessive	Exon 3		Pakistan
	Family K	Chr19:55449463		c.2078G>C	p.Arg693Pro	Missense Mutation	4.771e-05	NA	tolerated(0.07)	benign(0.056)	-	Autosomal recessive	Exon 5		Pakistan
	Family L	Chr19:55451049		c.1138G>C	p.Gly380Arg	Missense Mutation	0.0006657	NA	-	-	-	Heterozygous	Exon 4		Pakistan
	Singleton 1	chr19:55445994		c.2334G>A	p.Trp778Ter	Nonsense Mutation	NA	NA	tolerated(0.16)	probably_damaging(0.95)	-	Autosomal recessive	Exon 7	Molar pregnancy	Pakistan
	Singleton 2	Chr19:55450731		c.1456dupG	p.Glu486GlyfsTer42	Frameshift Mutation	NA	NA	-	-	-	Autosomal recessive	Exon 4		Punjabi
	Singleton 4	Chr19:55450994		c.1193T>G	p.Leu398Arg	Missense Mutation	3.478e-05	NA	tolerated(0.16)	probably_damaging(0.95)	-	Autosomal recessive	Exon 4		Pakistan
	Singleton 5	Chr19:55449463		c.2078G>C	p.Arg693Pro	Missense Mutation	4.771e-05	NA	tolerated(0.07)	benign(0.056)	-	Autosomal recessive	Exon 5		Pakistan
	Singleton 6	Chr19:55452802		c.277+1G>C		Splicing Mutation	NA	NA	-	-	-	Autosomal recessive	Intron 2		Pakistan
	Singleton 7	Chr19:55450994		c.1193T>G	p.Leu398Arg	Missense Mutation	3.478e-05	NA	tolerated(0.16)	probably_damaging(0.95)	-	Autosomal recessive	Exon 4		Pakistan
	MoCh76	Chr19:55452356	NM_206828.2	c.295G>T	p.Glu99Ter	Nonsense Mutation	NA	NA	-	-	-	Compound Heterozygous	Exon 3	BiCHM	China	[89]
		Chr19:55449571		c. 1970A>T	p. Asp657Val	Missense Mutation	NA	NA	-	-	-		Exon 5
	Ch29	Chr19:55447764		c.2165A>G	p.Asp722Gly	Missense Mutation	3.978e-06	NA	deleterious(0.05)	possibly_damaging(0.574)	-	Autosomal recessive	Exon 6	BiCHM
	Ch77	Chr19:55450893		c.1294C>T	p.Arg432Ter	Nonsense Mutations	3.61e-05	3.19e-05	-	-	-	Compound Heterozygous	Exon 4	CHM
		Chr19:55445108		c.2471+1G>A	p.Leu825Ter		NA	NA	-	-	-		Exon 7
	Ch101	Chr19:55449440		c. 2101C>T	p.Arg701Cys	Missense Mutation	1.988e-05	NA	tolerated(1)	benign(0.018)	-	Compound Heterozygous	Exon 5	BiCHM
		Chr19:55449463		c.2078G>A	p.Arg693Gln		7.952e-06	3.188e-05	tolerated(0.07)	benign(0.056)	-
	MoCh195	Chr19:32436314_55448111del1218		c.2130-312_2300+1737del1218			NA	NA	-	-	-		Exon 6	CHM
	MoCh200	Chr19:55450487_55450562del76		c.1625_1700del76	p.Met542ThrfsTer2	Frameshift Mutation	NA	NA	-	-	-	Compound Heterozygous	Exon 4	HM
		Chr19:55445108		c. 2471+1G>A	p.Leu825Ter	Nonsense Mutation	NA	NA	-	-	-		Exon 7
	MoCh293	Chr19:55450893		c.1294C>T	p.Arg432Ter	Nonsense Mutation	3.61e-05	3.19e-05	-	-	-	Compound Heterozygous	Exon 4	HM
		Chr19:55447773		c.2156C>T	p.Ala719Val	Missense Mutation	0.00105	0.001051	deleterious(0.01)	probably_damaging(0.963)	-		Exon 6
	MoCh73	Chr19:55451050		c.1137G>C	p.Lys379Asn	Missense Mutation	0.005011	0.006081	-	-	-	Heterozygous	Exon 4	CHM
	MoCh71	Chr19:55452829		c.251G>A	p.Cys84Tyr	Missense Mutation	0.0004534	0.0003198	tolerated(0.05)	benign(0.079)	-	Heterozygous	Exon 2	AnCHM
	MoCh193	Chr19:55451050		c.1137G>C	p.Lys379Asn	Missense Mutation	0.005011	0.006081	-	-	-	Heterozygous	Exon 4	HM
	MoCh190	Chr19:55445860		c.2468T>A	p.Leu823Ter	Nonsense Mutation	NA	NA	-	-	-	Heterozygous	Exon 7	AnCHM
	MoCh71	Chr19:55452829	NM_001127255.1	c.251G>A	p.Cys84Tyr	Missense Mutation	0.0004534	0.0003198	tolerated(0.05)	benign(0.079)	-	Heterozygous	Exon 2	CHM, PHM (with no family history of moles)	China	[103]
	MoIt96	Chr19:55451720		c.467G>A	p.Arg156Gln	Missense Mutation	0.007249	0.008092	tolerated(0.23)	benign(0.125)	-	Heterozygous	Exon 4	HM (with no family history of moles)	Italia
	MoCh73	Chr19:55451050		c.1137G>C	p.Lys379Asn	Missense Mutation	0.005011	0.006081	-	-	-		Exon 4		China
	MoCa57	Chr19:55450991		c.1196G>A	p.Cys399Tyr	Missense Mutations	0.0004723	0.0002873	deleterious(0)	probably_damaging(1)	-	Compound Heterozygous	Exon 4	CHM/IM (with no family history of moles)	Morocco and Algeria
		Chr19:55450727		c.1460G>A	p.Gly487Glu		0.05313	0.1289	tolerated(0.12)	benign(0.094)	-		Exon 4
	MoCa88	Chr19:55450655		c.1532A>G	p.Lys511Arg	Missense Mutation	0.01329	0.02908	deleterious(0.01)	possibly_damaging(0.701)	-	Heterozygous	Exon 4	Recurrent spontaneous abortions, 2 twins Hashimoto disease (with no family history of moles)	Morocco and Scotland
	Ch101	Chr19:55449440		c.2101C>T	p.Arg701Cys	Missense Mutations	1.988e-05	NA	tolerated(1)	benign(0.018)	-	Compound Heterozygous	Exon 5	CHM (with no family history of moles)	China
		Chr19:55449463		c.2078G>A	p.Arg693Gln		7.952e-06	3.188e-05	tolerated(0.07)	benign(0.056)	-
	MoCa94	Chr19:55447773		c.2156C>T	p.Ala719Val	Missense Mutation	0.00105	0.00105	deleterious(0.01)	probably_damaging(0.963)	-	Heterozygous	Exon 6	PHM (with no family history of moles)	Italia
	Ch29	Chr19:55447764		c.2165A>G	p.Asp722Gly	Missense Mutation	3.978e-06	NA	deleterious(0.05)	possibly_damaging(0.574)	-	Autosomal recessive (Homozygous)	Exon 6	PHM, BiCHM, CHM (with no family history of moles)	China
	MoUs99	Chr19:55447681		c.2248C>G	p.Leu750Val	Missense Mutation	0.000529	9.556e-05	-	-	-		Exon 5	PHM, CHM, HM (Familial recurrent HMs)	Mexico
	Ch77	Chr19:55450893		c.1294C>T	p.Arg432Ter	Nonsense Mutations	3.61e-05	3.19e-05	-	-	-	Compound Heterozygous	Exon 4	CHM	China
		Chr19:55445108		c.2471+1G>A	p.Leu825Ter		NA	NA	-	-	-		Intron 7
	MoFr101	Chr19:55439063		c.2891T>C	p.Leu964Pro	Missense Mutation	NA	NA	deleterious(0)	probably_damaging(1)	-	Autosomal recessive (Homozygous)	Exon 10	PHM	France
NLRP5	Family 1	Chr19:56544020	NM_153447.4	c.2320T>C	p.Cys774Arg	Missense Mutation	4.016e-06	NA	deleterious(0)	probably_damaging(0.997)	22.8	Compound Heterozygous (mother and 2 probands)	LRR domain	Proband 1 with SRS-MLID (heterozygous c.2320T>C)	UK	[26]
		Chr19:56539263		c.1664G>T	p.Gly555Val	Missense Mutation	NA	NA	deleterious(0)	probably_damaging(0.944)	20.5		NACHT domain	Proband 2 with BWS-MLID (heterozygous c.1664G>T)
	Family 2	Chr19:56544053		c.2353C>T	p.Gln785Ter	Nonsense Mutation	0.00008432	NA	-	-	36	Compound Heterozygous in the mother and proband 1. c.2840T>C not inherited by either affected offspring	LRR domain	Proband 1 with BWS–MLID. Proband 2 with a clinically non-specific autism and obesity–MLID	UK
		Chr19:56552341		c.2840T>C	p.Leu947Pro	Missense Mutation	0.0002609	0.000223	deleterious(0)	probably_damaging(0.996)	23
	Family 3	Chr19:56515174		c.155T>C	p.Met52Thr	Missense Mutation	8.023e-06	NA	tolerated(0.07)	benign(0.007)	4.877	Compound Heterozygous	DAPIN domain (N-terminal effector)	Proband with BWS–MLID	UK
		Chr19:56515245		c.226G>C	p.Glu76Gln		8.023e-06	NA	deleterious(0)	probably_damaging(0.999)	18.62
	Family 4	Chr19:56538755		c.1156_1158dupCCT	p.386dupPro	Missense Mutation	4.031e-06	NA	-	-	10.8	Heterozygous in the mother but not inherited in either twin	NACHT domain	Proband (one of discordant monozygotic pair) was SRS–MLID	Germany
	Family 5	Chr19:56539298		c.1699A>G	p.Met567Val	Missense Mutation	4.419e-05	NA	tolerated(0.11)	benign(0.017)	0.375		NACHT domain	MLID, presenting with atypical	UK
														clinical features of BWS and Prader–Willi syndrome
	Family 6: Compound het	Chr19:56515311		c.292C>T	p.Gln98Ter	Nonsense Mutation	NA	NA	-	-	34	Compound Heterozygous	Pyrin	Recurrent early embryonic arrest	China	[102]
		Chr19:56539680		c.2081C>T	p.Thr694Ile	Missense Mutation	NA	NA	deleterious(0)	probably_damaging(0.973)	23.2		LRR
	Family 7: Compound het	Chr19:56538465		c.866G>A	p.Gly289Glu	Missense Mutation	NA	NA	deleterious(0)	probably_damaging(1)	21.9	Compound Heterozygous	NACHT
		Chr19:56569626		c.3320C>T	p.Thr1107Ile	Missense Mutation	NA	3.186e-05	deleterious(0)	probably_damaging(0.993)	19.62		LRR
	Family 1	Chr19:56538660		c.1061C>T	p.Pro354Leu	Missense Mutation	1.214e-05	3.185e-05	deleterious(0.03)	probably_damaging(0.999)	18.73	Autosomal recessive	NACHT	Recurrent early embryonic arrest	China	[105]
NLRP2	Family 1	Chr19:55494543	NM_017852.4	c.1479_1480delAG	p.Arg493SerfsTer32	Frameshift Mutation	7.564e-05	NA	-	-	14.85	Autosomal recessive (Homozygous Mother), Heterozygous in both probands	LRR domain	MLID	Germany	[27]		19 55494542 . CAG C . . .
	Family											Autosomal recessive consanguineous family		Proband with BWS–MLID	Pakistan [90]	[65]		19 55497552 . GA G . . .
	Family 2	Chr19:55497553		c.2237delA	p.Asn746ThrfsTer4	Frameshift mutation	3.977e-06	NA	-	-	-	Heterozygous mother and proband	Exon 8	Proband with SRS	Germany	Family previously reported in [106] and [107]		19 55505787 . GTG G . . .
																		19 55485901 . C T . . .
	Family 3	Chr19:55505788		c.2860_2861delTG	p.Cys954GlnfsTer18	Frameshift mutation	NA	NA	-	-	-	Heterozygous mother	Exon 11/LRR domain	Proband 47, XXY, Symmetrical growth restriction and developmental delay	Germany	[27]		19 55494951 . T C . . .
	Family 4	Chr19:55485901		c.314C>T	p.Pro105Leu	Missense Mutation	2.785e-05	NA	tolerated(0.15)	possibly_damaging(0.604)	2.867	Heterozygous mother	Exon 3	TNDM		[27]
	Family 5	Chr19:55494951		c.1885T>C	p.Ser629Pro	Missense Mutations	0.001007	0.001115	deleterious(0)	probably_damaging(0.959)	19.3	Compound Heterozygous (Mother and Proband)	Exon 6	SRS	UK	[27]
		Chr19:55501424		c. 2401G>A	p. Ala801Thr		0.00917	0.0127	tolerated(0.51)	benign(0.097)	8.968		Exon 9
	Family 1	Chr19:55495027	NM_017852.5	c.1961C>A	p.Ser654Ter	Nonsense Mutation	NA	NA	-	-	34	Autosomal recessive	-	MLID	China	[102]		19 55493839 . T C . . .
	Family 2	Chr19:55493839		c.773T>C	p.Phe258Ser	Missense Mutation	3.977e-06	NA	deleterious(0)	probably_damaging(0.993)	21.4	Compound Heterozygous	NACHT					19 55493591 . G C . . .
		Chr19:55497571		c.2254C>T	p.Arg752Ter	Nonsense Mutation	3.977e-06	NA	-	-	34		Exon 9					19 55493728 . C T . . .
	Family 3: Compound het	Chr19:55493591		c.525G>C	p.Trp175Cys	Missense Mutation	NA	NA	tolerated(0.06)	probably_damaging(0.979)	18.1	Compound Heterozygous	Exon 6					19 55494913 . A T . . .
		Chr19:55501876		c.2544A>T	p.Glu848Asp	Missense Mutation	NA	NA	deleterious(0.01)	probably_damaging(0.994)	16.33		LRR					19 55494534 . C T . . .
	Family 4: Compound het	Chr19:55493728		c.662C>T	p.Thr221Met	Missense Mutation	0.0885	0.09049	deleterious(0.04)	probably_damaging(0.989)	18.79	Compound Heterozygous	NACHT
		Chr19:55494913		c.1847A>T	p.Glu616Val	Missense Mutation	7.955e-06	NA	deleterious(0.04)	benign(0.405)	11.29		Exon8
	Family 5: Compound het	Chr19:55493728		c.662C>T	p.Thr221Met	Missense Mutation	0.0885	0.09049	deleterious(0.04)	probably_damaging(0.989)	18.79	Compound Heterozygous	NACHT
		Chr19:55494534		c.1469C>T	p.Arg490Cys	Missense Mutation	0.0001275	0.00003195	deleterious(0.01)	benign(0.03)	15.77		Exon7
KHDC3L	Family L	Chr6:74072455	NM_001017361.3	c.3G>T	p.Met1Ile next available downstream ATG codon lies at residue 14	Loss of start codon	0.000003982	NA	deleterious(0)	probably_damaging(0.916)	23.1	Autosomal recessive (consanguineous family)	Exon1	Familial Biparental Hydatidiform Mole	Pakistan	[25]		6 74072455 . G T . . .
	Family T	Chr6:74072970		c.322_325delGACT	p.Asp108IlefsTer30	Frameshift Mutation	2.387e-05	NA	-	-	23.7		Exon 2	Complete Hydatidiform Mole	Tunisia			6 74072969 . TGACT T . . .
	Family W	Chr6:74072453		c.1A>G	p.Met1Val	Missense Mutation	NA	NA	deleterious(0)	probably_damaging(0.916)	21.2	Compound Heterozygous	Exon 1	Complete Hydatidiform Mole	Asia
		Chr6:74072969		c.322_325delGACT	p.Asp108IlefsTer30	Frameshift Mutation	2.387e-05	NA	-	-	-		Exon 2
	Patient D	Chr6:74072453		c.1A>G	p.Met1Val	Start loss	NA	NA	deleterious(0)	probably_damaging(0.916)	21.2	Autosomal recessive		BiCHM	Iran	[23]
TLE6	Family 1	Chr19:2993572	NM_001143986.2	c.1529C>A	p.Ser510Tyr	Missense Mutation	NA	NA	deleterious(0)	probably_damaging(0.912)	24.2	Homozygous in 2 probands	WD40 domain repeats (c-terminal)	Early embryonic Arrest (1-, 2-, and 4 cell stage)	Saudi Arabia	[98]
	Family 2											Homozygous in consanguineous family
PADI6	Family 1	Chr1:17720537	NM_207421.4	c.1141C>T	p.Gln381Ter	Nonsense Mutation	NA	NA	-	-	10.76	Homozygous in consanguineous family	PAD domain	Early Embryonic Arrest (arrested at the 2- to 4-cell stage)	China	[99]
	Family 2	Chr1:17727858		c.2009_2010del	p.Glu670GlyfsTer48	Frameshift Mutation	NA	NA	-	-	-	Compound Heterozygous	PAD domain	Early Embryonic Arrest (arrested at the 1- to 2-cell stage)
		Chr1:17708541		c.633T>A	p.His211Gln	Missense Mutation	3.21e-05	NA	deleterious(0.02)	probably_damaging(0.936)	13.95		PAD middle domain
	Family 3	Chr1:17722159		c.1618G>A	p.Gly540Arg	Missense Mutation	4.082e-06	NA	tolerated(0.05)	benign(0.159)	13.45	Compound Heterozygous	PAD domain	Early Embryonic Arrest (arrested between the 2- and 5-cell stages)
		Chr1:17718616		c.970C>T	p.Gln324Ter	Nonsense Mutation	NA	NA	-	-	19.27
	Family	Chr1:17725285		c.1793A>G	p.Asn598Ser	Missense Mutation	NA	NA	tolerated(0.05)	probably_damaging(0.911)	8.683	Compound Heterozygous	PAD domain	Recurrent hydatidiform moles (RHM)	China	[78]
		Chr1:17727894		c.2045 G>A	p. Arg682Gln	Missense Mutation	8.027e-06	NA	deleterious(0)	probably_damaging(0.992)	16.66
	Family 1	Chr1:17718714		c.1067G>A	p.Trp356Ter	Nonsense Mutation	NA	NA	-	-	22.6	Probands mother is Compound Heterozygous	PAD domain (Exon 10)	Beckwith-Wiedemann syndrome with multi-locus imprinting disturbance	Italy	[108]
		Chr1:17727743		c.1894C>G	p.Pro632Ala	Missense Mutation	0.000004012	NA	deleterious(0)	probably_damaging(1)	17.74		PAD domain (Exon 17)
	Family 2	Chr1:17721538		c.1429A>G	p.Met477Val	Missense Mutation	4.008e-06	NA	tolerated(0.48)	possibly_damaging(0.452)	12.57	Proband’s mother is Compound Heterozygous	PAD domain (Exon 13)
		Chr1:17727929		c.2080C>T	p.Pro694Ser		0.000008050	NA	deleterious(0)	probably_damaging(1)	12.68		PAD domain (Exon 17)
	Family 3	Chr1:17727855		c.2006delC	p.Thr669LysfsTer85	Frameshift deletion	NA	NA	-	-	-	Heterozygous	PAD domain (Exon 17)
PADI6 (hg38)	Family 9	Chr1:17388820	NM_207421.3	c.902G>A	p.Arg301Gln	Missense mutations	NA	NA	deleterious(0)	probably_damaging(1)	25.2	Compound Heterozygous (Mother) Proband not tested	Exon 8	SRS		[27]
		Chr1:17394415		c.1298C>T	p.Pro433Leu		NA	2.63e-05	deleterious(0)	probably_damaging(1)	24.7		Exon 11
	Family 10	Chr1:17394024		c.1124T>C	p.Leu375Ser	Missense mutations	NA	NA	deleterious(0.01)	probably_damaging(0.915)	23.5	Compound Heterozygous (Mother)	Exon 10	BWS–MLID
		Chr1:17397091		c.1639G>A	p.Asp547Asn		NA	0.0005059	tolerated(1)	benign(0.005)	0.524	Heterozygous in Proband	Exon 14
	Family 11	Chr1:17392197		c.1046A>G	p.Asp349Gly	Missense Mutation	NA	NA	tolerated(0.37)	probably_damaging(0.953)	23.9	Heterozygous (Mother)	Exon 9	SRS	Germany
	Family 12	Chr1:17379985		c.433A>G	p.Lys145Glu	Missense Mutation	NA	6.571e-06	deleterious(0.02)	possibly_damaging(0.612)	23.9	Heterozygous (Mother)	Exon 4	SRS	Germany
OOEP (hg38)	Family 13	Chr6:73369684	NM_001080507.2	c.109C>T	p.Arg37Trp	Missense Mutation	NA	3.285e-05	deleterious(0.04)	benign(0.135)	22.1	Autosomal recessive (Homozygous Mother), Heterozygous proband	Exon 1	TNDM
UHRF1 (hg38)	Family 14	Chr19:4930782	NM_013282.4	c.514G>A	p.Val172Met	Missense Mutation	NA	NA	deleterious(0)	probably_damaging(0.952)	25.1	Heterozygous (Mother and Proband)	Exon 3	SRS
ZAR1 (hg38)	Family 15	Chr4:48492438	NM_175619.2	c.130G>T	p.Glu44Cys	Missense Mutation	NA	NA	deleterious(0.01)	possibly_damaging(0.748)	16.8	Heterozygous (Mother and Proband)	Exon 1	mild macroglossia, and high birth weight, but no other features of BWS
